# Supplementary material for: Evaluation of Bioactive Effects of Five Plant Extracts with Different Phenolic Compositions against Different Therapeutic Targets
Source: Antioxidants (Basel). 2024 Feb 8;13(2):217. doi: 10.3390/antiox13020217 (PMC10886104; doi:10.3390/antiox13020217)
Supplement: Supplementary file 1 [file antioxidants-13-00217-s001.zip]

Archive with 1 entries (1 files):
- antioxidants-2857054-supplementary.pdf
